# Supplementary material for: Inhibition of Oral Pathogenic Bacteria, Suppression of Bacterial Adhesion and Invasion on Human Squamous Carcinoma Cell Line (HSC-4 Cells), and Antioxidant Activity of Plant Extracts from Acanthaceae Family
Source: Plants (Basel). 2024 Sep 20;13(18):2622. doi: 10.3390/plants13182622 (PMC11435011; doi:10.3390/plants13182622)
Supplement: Supplementary file 1 [file plants-13-02622-s001.zip]

Archive with 1 entries (1 files):
- plants-3160380-supplementary.xlsx
