# Supplementary material for: Inhibition of Oral Pathogenic Bacteria, Suppression of Bacterial Adhesion and Invasion on Human Squamous Carcinoma Cell Line (HSC-4 Cells), and Antioxidant Activity of Plant Extracts from Acanthaceae Family
Source: Plants (Basel). 2024 Sep 20;13(18):2622. doi: 10.3390/plants13182622 (PMC11435011; doi:10.3390/plants13182622)
Supplement: Supplementary file 1 [file plants-13-02622-s001.zip › plants-3160380-supplementary.xlsx]

## Sheet: Table S1
Time (hour)	K. pnueumoniae				S. aureus				S. mutans				S. pyogenes
	K. pnueumoniae (log CFU/mL)	C. nutans (log CFU/mL)	T. laurifolia (log CFU/mL)	A. ebracteatus (log CFU/mL)	S. aureus (log CFU/mL)	C. nutans (log CFU/mL)	T. laurifolia (log CFU/mL)	A. ebracteatus (log CFU/mL)	S. mutans (log CFU/mL)	C. nutans (log CFU/mL)	T. laurifolia (log CFU/mL)	A. ebracteatus (log CFU/mL)	S. pyogenes (log CFU/mL)	C. nutans (log CFU/mL)	T. laurifolia (log CFU/mL)	A. ebracteatus (log CFU/mL)
0	7.31876	7.3862	7.19957	7.18564	7.14613	6.75587	6.69607	6.76592	7.68425	6.63682	6.79122	6.72154	6.77085	6.71878	6.65801	4.75205
2	8.54407	7.33579	7.18564	0	7.67821	3.75205	6.50741	6.70042	7.76592	6.55831	6.81513	6.70472	7.67056	0	6.5682	0
4	8.9927	6.9927	5.82391	0	8.56229	3.48902	6.36486	6.65642	8.5272	5.61455	7.38322	6.71878	8.50515	0	6.5336	0
6	9.05436	6.34895	2.71321	0	9.31175	0	5.71181	5.76467	8.8399	4.74299	6.63094	6.60924	8.71461	0	6.4747	0
8	9.13566	6.20412	0	0	10.5643	0	5.64673	5.74168	8.86134	0	6.77815	5.71181	9.64998	0	6.45484	0
10	9.04792	5.39504	0	0	11.4472	0	0	5.71181	8.76716	0	6.7546	5.7546	9.66276	0	4.70899	0
12	9.16633	5.32565	0	0	12.6335	0	0	5.70329	8.8399	0	6.69897	5.65801	9.64836	0	0	0
24	9.19498	5.13033	0	0	11.3711	0	0	0	8.64836	0	5.69897	0	8.65801	0	0	0
